# Supplementary material for: Signature Genes Selection and Functional Analysis of Astrocytoma Phenotypes: A Comparative Study
Source: Cancers (Basel). 2024 Sep 25;16(19):3263. doi: 10.3390/cancers16193263 (PMC11476064; doi:10.3390/cancers16193263)
Supplement: Supplementary file 1 [file cancers-16-03263-s001.zip]

Archive with 1 entries (1 files):
- cancers-3172527-supplementary.pdf
